# Supplementary material for: Attentional Cueing Modifies the Observed Association Between Post-Set Lactate and Velocity Loss During Smith Machine Bench Press
Source: J Funct Morphol Kinesiol. 2026 May 11;11(2):189. doi: 10.3390/jfmk11020189 (PMC13214768; doi:10.3390/jfmk11020189)
Supplement: Supplementary file 1 [file jfmk-11-00189-s001.zip › jfmk-4246145.xlsx]

## Sheet: Hoja1
	EDAD	PESO	ALTURA	%GRASA	GRUPO	1RM	VELOCIDAD 1RM	FZA RELATIVA	60% RM	REPS A FALLO	VELOCIDAD FALLO	3X10_1_1	3X10_1_2	3X10_1_3	3X10_1_4	3X10_1_5	3X10_1_6	3X10_1_7	3X10_1_8	3X10_1_9	3X10_1_10	PERDIDA VELOCIDAD_1	% VELOCIDAD ULTIMA	PERDIDA_1_%	3X10_2_1	3X10_2_2	3X10_2_3	3X10_2_4	3X10_2_5	3X10_2_6	3X10_2_7	3X10_2_8	3X10_2_9	3X10_2_10	PERDIDA VELOCIDAD_2	% VELOCIDAD ULTIMA	PERDIDA_2_%	3X10_3_1	3X10_3_2	3X10_3_3	3X10_3_4	3X10_3_5	3X10_3_6	3X10_3_7	3X10_3_8	3X10_3_9	3X10_3_10	PERDIDA VELOCIDAD_3	% VELOCIDAD ULTIMA
Fernando Roig Faus	34	83.4	173	9.3	1	145	0.14	1.73861	87	27	0.21	0.71	0.68	0.63	0.66	0.65	0.62	0.57	0.53	0.54	0.52	0.19	73.2394	26.7606	0.66	0.65	0.63	0.59	0.59	0.57	0.53	0.52	0.5	0.46	0.2	69.697	30.303	0.56	0.56	0.54	0.5	0.48	0.46	0.42	0.4	0.37	0.33	0.23	58.9286
Alberto Barberá García	23	81.3	177	28.3	1	72.5	0.18	0.891759	43.5	22	0.1	0.64	0.61	0.62	0.57	0.51	0.5	0.52	0.49	0.45	0.45	0.19	70.3125	29.6875	0.54	0.54	0.43	0.46	0.4	0.39	0.35	0.32	0.24	0.16	0.38	29.6296	70.3704	0.43	0.4	0.28	0.26	0.15						0.43	0
Carlos Blasco Villalba	29	69.9	168	20.5	1	92.5	0.19	1.32332	55.5	28	0.13	0.68	0.65	0.64	0.57	0.57	0.55	0.58	0.56	0.54	0.51	0.17	75	25	0.65	0.63	0.62	0.58	0.52	0.5	0.47	0.5	0.45	0.47	0.18	72.3077	27.6923	0.58	0.52	0.61	0.53	0.5	0.48	0.45	0.44	0.39	0.31	0.27	53.4483
Rubén González Mira	23	74.5	179	12.5	1	85	0.16	1.14094	51	22	0.27	0.68	0.68	0.62	0.61	0.59	0.51	0.49	0.54	0.54	0.48	0.2	70.5882	29.4118	0.66	0.68	0.65	0.59	0.57	0.55	0.53	0.48	0.45	0.4	0.26	60.6061	39.3939	0.65	0.61	0.62	0.52	0.45	0.45	0.45	0.37	0.36	0.23	0.42	35.3846
Jaime Masia Fons	25	138.7	182	44	1	150	0.16	1.08147	90	15	0.2	0.47	0.5	0.52	0.47	0.46	0.43	0.44	0.44	0.44	0.42	0.05	89.3617	10.6383	0.44	0.4	0.44	0.36	0.42	0.39	0.39	0.36	0.32	0.35	0.09	79.5455	20.4545	0.33	0.38	0.45	0.39	0.33	0.35	0.32	0.28	0.23	0.2	0.13	60.6061
Leo Cruz Leonarte	23	69.6	173	12.9	1	100	0.23	1.43678	60	32	0.1	0.67	0.73	0.73	0.72	0.72	0.71	0.69	0.66	0.61	0.6	0.07	89.5522	10.4478	0.7	0.71	0.71	0.68	0.65	0.61	0.64	0.62	0.61	0.62	0.08	88.5714	11.4286	0.71	0.71	0.74	0.72	0.71	0.69	0.65	0.66	0.63	0.6	0.11	84.507
Fernando Martín Rivera	45	85.1	180	23.8	1	115	0.15	1.35135	69	24	0.19	0.64	0.61	0.58	0.61	0.59	0.56	0.54	0.48	0.45	0.43	0.21	67.1875	32.8125	0.58	0.59	0.51	0.49	0.5	0.42	0.45	0.4	0.39	0.39	0.19	67.2414	32.7586	0.52	0.52	0.48	0.4	0.4	0.38	0.34	0.28	0.27	0.21	0.31	40.3846
Gonzalo Martín Gascón	21	84.2	190	15.5	1	105	0.12	1.24703	63	19	0.19	0.71	0.7	0.68	0.64	0.61	0.54	0.54	0.52	0.47	0.43	0.28	60.5634	39.4366	0.59	0.65	0.59	0.56	0.55	0.49	0.39	0.38	0.29	0.3	0.29	50.8475	49.1525	0.54	0.55	0.51	0.45	0.44	0.31	0.21	0.18	0.13	0.16	0.38	29.6296
Javier Esteve Álvarez	25	90.3	185	18.8	1	160	0.09	1.77187	96	22	0.08	0.55	0.52	0.53	0.5	0.47	0.45	0.43	0.42	0.41	0.38	0.17	69.0909	30.9091	0.46	0.44	0.43	0.35	0.35	0.33	0.31	0.29	0.27	0.24	0.22	52.1739	47.8261	0.26	0.28	0.22	0.19	0.17	0.14					0.26	0
Jesus Reyes Cabello	37	99.3	181	24.5	1	105	0.2	1.0574	63	26	0.15	0.63	0.57	0.6	0.55	0.54	0.45	0.5	0.54	0.51	0.49	0.14	77.7778	22.2222	0.65	0.64	0.57	0.55	0.49	0.53	0.41	0.43	0.48	0.37	0.28	56.9231	43.0769	0.57	0.56	0.55	0.49	0.44	0.5	0.45	0.41	0.38	0.33	0.24	57.8947
Dragos Corban	24	68.5	166	21.2	1	120	0.13	1.75182	72	16	0.22	0.46	0.49	0.4	0.39	0.41	0.38	0.35	0.38	0.39	0.37	0.09	80.4348	19.5652	0.37	0.39	0.4	0.38	0.32	0.33	0.29	0.28	0.29	0.22	0.15	59.4595	40.5405	0.38	0.35	0.37	0.35	0.17	0.31	0.2	0.11			0.38	0
Kike Puchades Leal	35	90.3	175	26.2	2	75	0.2	0.830565	45	12	0.4	0.66	0.74	0.68	0.69	0.66	0.66	0.66	0.7	0.61	0.58	0.08	87.8788	12.1212	0.65	0.69	0.58	0.55	0.55	0.56	0.56	0.52	0.49	0.41	0.24	63.0769	36.9231	0.59	0.58	0.45	0.36	0.44	0.27					0.59	0
Jose Luis García Añon	19	66.6	172	15	2	55	0.17	0.825826	33	25	0.1	0.92	0.8	0.77	0.74	0.72	0.73	0.71	0.79	0.72	0.69	0.23	75	25	0.79	0.75	0.72	0.78	0.7	0.66	0.67	0.6	0.65	0.67	0.12	84.8101	15.1899	0.74	0.7	0.66	0.69	0.7	0.62	0.61	0.64	0.62	0.63	0.11	85.1351
Iokin Sagarzazu Gil					2	115	0.13		69	21	0.14													100											0	#DIV/0!	#DIV/0!											0	#DIV/0!
Adrián Sandino Rodríguez	28	69.7	178	14.8	2	95	0.16	1.36298	57	14	0.31	0.65	0.7	0.7	0.69	0.65	0.63	0.59	0.61	0.58	0.56	0.09	86.1538	13.8462	0.59	0.55	0.57	0.58	0.51	0.5	0.49	0.5	0.44	0.4	0.19	67.7966	32.2034	0.53	0.5	0.46	0.41	0.43	0.41	0.42	0.36	0.32	0.22	0.31	41.5094
Dani Ferrando Ferrer	24	69.5	176	13	2	65	0.2	0.935252	39	17	0.2	0.69	0.69	0.7	0.67	0.68	0.68	0.53	0.6	0.59	0.6	0.09	86.9565	13.0435	0.59	0.61	0.61	0.56	0.52	0.5	0.48	0.46	0.43	0.45	0.14	76.2712	23.7288	0.48	0.51	0.47	0.35	0.38	0.34	0.26	0.25			0.48	0
Jose Espasa Saval	23	71.8	179	11.8	2	82.5	0.14	1.14903	49.5	19	0.18	0.7	0.65	0.53	0.62	0.6	0.58	0.59	0.56	0.53	0.52	0.18	74.2857	25.7143	0.63	0.59	0.59	0.52	0.53	0.5	0.49	0.48	0.43	0.43	0.2	68.254	31.746	0.57	0.55	0.57	0.47	0.47	0.45	0.46	0.35	0.32	0.24	0.33	42.1053
Jairo Bermúdez Baker	23	73.8	180	13.2	2	95	0.15	1.28726	57	13	0.16	0.7	0.68	0.6	0.63	0.59	0.58	0.56	0.5	0.5	0.46	0.24	65.7143	34.2857	0.55	0.56	0.54	0.51	0.52	0.44	0.43	0.37	0.38	0.26	0.29	47.2727	52.7273	0.51	0.52	0.5	0.43	0.38	0.21	0.12				0.51	0
Roberto Losa Angulo	29	71.8	172	16.9	2	85	0.22	1.18384	51	17	0.27	0.63	0.66	0.66	0.63	0.57	0.61	0.58	0.58	0.53	0.55	0.08	87.3016	12.6984	0.59	0.69	0.62	0.52	0.56	0.5	0.43	0.42	0.41	0.39	0.2	66.1017	33.8983	0.53	0.58	0.41	0.33	0.4	0.33	0.28	0.28	0.22	0.22	0.31	41.5094
Jorge Villanueva Suñer					2	110	0.26		66	22	0.27													100											0	#DIV/0!	#DIV/0!											0	#DIV/0!
Rafa Mestre Martín	25	87.9	182	19.2	2	112.5	0.13	1.27986	67.5	20	0.26	0.8	0.8	0.83	0.8	0.76	0.83	0.76	0.74	0.77	0.7	0.1	87.5	12.5	0.78	0.81	0.76	0.74	0.71	0.71	0.67	0.63	0.64	0.58	0.2	74.359	25.641	0.76	0.74	0.76	0.63	0.63	0.63	0.62	0.58	0.55	0.44	0.32	57.8947
Aljeandro García Pérez	24	68.7	173	14.1	2	80	0.22	1.16448	48	22	0.12	0.71	0.74	0.68	0.64	0.66	0.65	0.63	0.6	0.64	0.62	0.09	87.3239	12.6761	0.69	0.64	0.67	0.64	0.62	0.59	0.54	0.51	0.54	0.54	0.15	78.2609	21.7391	0.65	0.69	0.64	0.6	0.59	0.59	0.55	0.52	0.54	0.52	0.13	80
Marcos Lopez Hueso	25	81.1	178	17.9	2	132.5	0.13	1.63379	79.5	19	0.15	0.58	0.56	0.54	0.53	0.51	0.5	0.49	0.46	0.44	0.45	0.13	77.5862	22.4138	0.53	0.51	0.5	0.5	0.46	0.46	0.43	0.39	0.36	0.34	0.19	64.1509	35.8491	0.46	0.46	0.46	0.4	0.38	0.35	0.32	0.3	0.27	0.21	0.25	45.6522
Francisco David Miguel Tavares	36	72.6	166	22.1	2	95	0.2	1.30854	57	28	0.17	0.57	0.63	0.62	0.56	0.48	0.53	0.49	0.45	0.47	0.45	0.12	78.9474	21.0526	0.52	0.6	0.55	0.49	0.46	0.42	0.39	0.34	0.32	0.28	0.24	53.8462	46.1538	0.46	0.56	0.55	0.48	0.42	0.33	0.3	0.23	0.15	0.16	0.3	34.7826
Jesus David Ramírez Pérez	23	68.7	169	18.2	3	102.5	0.11	1.49199	61.5	18	0.14	0.55	0.51	0.51	0.49	0.46	0.41	0.41	0.35	0.35	0.25	0.3	45.4545	54.5455	0.47	0.49	0.39	0.25	0.28	0.19					0.47	0	100	0.41	0.4	0.14								0.41	0
Victor Del Olmo Barriocanal	24	72.1	174	14.8	3	80	0.28	1.10957	48	28	0.14	0.61	0.59	0.56	0.56	0.52	0.49	0.51	0.46	0.43	0.48	0.13	78.6885	21.3115	0.54	0.53	0.45	0.46	0.48	0.48	0.45	0.44	0.42	0.46	0.08	85.1852	14.8148	0.55	0.55	0.48	0.5	0.51	0.47	0.46	0.43	0.4	0.4	0.15	72.7273
Victor Raúl Ferrer Pardo	20	66.5	176	14.1	3	102.5	0.04	1.54135	61.5	15	0.07	0.6	0.67	0.66	0.64	0.61	0.57	0.52	0.53	0.52	0.49	0.11	81.6667	18.3333	0.5	0.55	0.55	0.46	0.41	0.43	0.44	0.36	0.32		0.5	0	100	0.29	0.66	0.65								0.29	0
Raúl Martínez Pérez	22	87.1	178	21.5	3	145	0.12	1.66475	87	20	0.17	0.63	0.64	0.61	0.59	0.63	0.59	0.61	0.6	0.57	0.55	0.08	87.3016	12.6984	0.59	0.61	0.59	0.61	0.6	0.58	0.6	0.56	0.54	0.5	0.09	84.7458	15.2542	0.6	0.6	0.6	0.61	0.59	0.53	0.51	0.52	0.5	0.45	0.15	75
Alex Alepuz Socuéllamos	29	58	173	10.7	3	90	0.11	1.55172	54	15	0.17	0.54	0.53	0.53	0.53	0.5	0.49	0.47	0.46	0.45	0.45	0.09	83.3333	16.6667	0.47	0.52	0.49	0.46	0.45	0.45	0.4	0.42	0.41	0.4	0.07	85.1064	14.8936	0.47	0.46	0.43	0.41	0.4	0.43	0.38	0.36	0.36	0.29	0.18	61.7021
Sergio Oltra Sanchis	22	78.5	178	17.3	3	90	0.15	1.1465	54	19	0.18	0.69	0.63	0.61	0.57	0.56	0.54	0.53	0.51	0.48	0.47	0.22	68.1159	31.8841	0.59	0.59	0.56	0.46	0.47	0.45	0.42	0.34	0.26	0.22	0.37	37.2881	62.7119	0.46	0.48	0.37	0.25	0.26	0.12					0.46	0
Hugo López Hueso	19	77.4	180	18.9	3	80	0.14	1.03359	48	18	0.23	0.61	0.61	0.62	0.54	0.56	0.47	0.49	0.47	0.44	0.38	0.23	62.2951	37.7049	0.52	0.57	0.56	0.52	0.43	0.39	0.43	0.4	0.34	0.27	0.25	51.9231	48.0769	0.45	0.52	0.5	0.33	0.21	0.29	0.12				0.45	0
Marcos Alonso García	21	77.8	177	19.2	3	112.5	0.17	1.44602	67.5	25	0.13	0.62	0.73	0.73	0.71	0.68	0.69	0.7	0.67	0.67	0.66	-0.04	106.452	-6.45161	0.64	0.71	0.72	0.72	0.66	0.63	0.65	0.62	0.59	0.57	0.07	89.0625	10.9375	0.65	0.65	0.66	0.69	0.65	0.63	0.58	0.57	0.56	0.57	0.08	87.6923
Felipe Galvis Domenech	21	80.8	181	13.4	3	102.5	0.08	1.26856	61.5	17	0.3	0.64	0.63	0.59	0.56	0.57	0.58	0.56	0.55	0.51	0.52	0.12	81.25	18.75	0.53	0.59	0.62	0.6	0.52	0.5	0.48	0.47	0.44	0.39	0.14	73.5849	26.4151	0.53	0.56	0.58	0.49	0.39	0.39	0.31	0.3	0.29	0.17	0.36	32.0755
Jorge Ondo Peiró	45	104	194	13.7	3	150	0.18	1.44231	90	19	0.18	0.81	0.74	0.75	0.73	0.68	0.67	0.64	0.63	0.62	0.57	0.24	70.3704	29.6296	0.71	0.71	0.66	0.63	0.6	0.53	0.51	0.45	0.42	0.36	0.35	50.7042	49.2958	0.59	0.58	0.56	0.49	0.44	0.4	0.32	0.25	0.2	0.14	0.45	23.7288
Sergio	22	66.5	170	15.1	3	85	0.16	1.2782	51	24	0.15	0.62	0.64	0.6	0.59	0.56	0.55	0.55	0.58	0.58	0.52	0.1	83.871	16.129	0.62	0.62	0.6	0.6	0.57	0.57	0.58	0.54	0.54	0.49	0.13	79.0323	20.9677	0.55	0.62	0.61	0.59	0.61	0.56	0.55	0.52	0.49	0.46	0.09	83.6364
Jose Luis Villarroya Sánchez	33	71.1	177	13.4	3	90	0.15	1.26582	54	23	0.17	0.54	0.56	0.54	0.52	0.49	0.45	0.46	0.46	0.46	0.42	0.12	77.7778	22.2222	0.25	0.27	0.32	0.33	0.33	0.32	0.34	0.39	0.26	0.29	-0.04	116	-16	0.35	0.47	0.41	0.4	0.42	0.42	0.35	0.45	0.42	0.4	-0.05	114.286
[truncated: 7 more columns]
